# Supplementary material for: The effectiveness and factors influencing frequency of endoscopic bougie dilatation in treating postoperative anastomotic stenosis of congenital esophageal atresia
Source: Front Pediatr. 2024 Oct 31;12:1463165. doi: 10.3389/fped.2024.1463165 (PMC11560450; doi:10.3389/fped.2024.1463165)
Supplement: Supplementary file 1 [file Datasheet1.zip]

Archive with 1 entries (1 files):
- RandomForestClassifier.pkl
